# Supplementary material for: Explicit Preston’s Equation Describes the Geometries of Egg-Shaped Tomato Cultivars and Its Potential for Estimating the Volume and Surface Area
Source: Plants (Basel). 2025 Nov 6;14(21):3398. doi: 10.3390/plants14213398 (PMC12609381; doi:10.3390/plants14213398)
Supplement: Supplementary file 1 [file plants-14-03398-s001.zip]

Archive with 2 entries (2 files):
- Supplementary table S1.pdf
- tomato_EPE.xlsx
