# Supplementary material for: Explicit Preston’s Equation Describes the Geometries of Egg-Shaped Tomato Cultivars and Its Potential for Estimating the Volume and Surface Area
Source: Plants (Basel). 2025 Nov 6;14(21):3398. doi: 10.3390/plants14213398 (PMC12609381; doi:10.3390/plants14213398)
Supplement: Supplementary file 1 [file plants-14-03398-s001.zip › tomato_EPE.xlsx]

## Sheet: Sheet1
Image	a	b	c1	c2	c3
A-001	1.93604	1.3671	-0.0880412	-0.0326345	0.41504
A-002	1.5536	1.33499	-0.117084	0.0480795	-0.183507
A-003	1.68096	1.45757	-0.108516	0.101616	-0.133453
A-004	1.68621	1.52245	-0.0946141	-0.00694895	-0.119362
A-005	1.73139	1.48765	-0.125407	-0.00968802	-0.170511
A-006	1.67272	1.34801	-0.164431	-0.0318243	-0.182205
A-007	1.63911	1.42052	-0.155785	-0.023843	0.229594
A-008	1.73231	1.4631	-0.0897596	0.0147608	-0.283403
A-009	1.76448	1.5416	0.0344315	0.150925	0.225654
A-010	1.80441	1.57325	-0.047435	0.060912	-0.136948
A-011	1.67454	1.41172	-0.0547267	0.0756396	-0.306149
A-012	1.4978	1.28556	-0.0989797	0.125888	-0.10491
A-013	1.65547	1.51161	-0.0833646	0.0224375	-0.023169
A-014	1.69936	1.37822	-0.134641	-0.14726	-0.0602217
A-015	1.71548	1.42498	-0.146658	-0.0580886	-0.0979829
A-016	1.69022	1.49003	-0.0439782	-0.0408779	0.0408672
A-017	1.65286	1.40368	-0.0836499	0.0191998	-0.0318466
A-018	1.74583	1.45725	-0.0729647	-0.00318997	-0.318468
A-019	1.5397	1.3451	-0.12232	-0.174313	-0.12481
A-020	1.75929	1.37298	-0.0333898	0.0116443	-0.249624
A-021	1.83407	1.64501	-0.114828	0.0732015	-0.0179398
A-022	1.63548	1.32713	-0.147096	-0.138044	-0.124117
A-023	1.55357	1.43329	-0.0351532	-0.160087	-0.121913
A-024	1.6506	1.42473	-0.0273	0.128053	-0.147391
A-025	1.57242	1.46077	0.0912648	-0.0733604	-0.182882
A-026	1.58274	1.44348	-0.0974792	0.0980609	-0.221251
A-027	1.59187	1.40313	-0.0506876	-0.0583686	-0.0840239
A-028	1.625	1.49174	-0.025232	0.033933	-0.146943
A-029	1.95846	1.54153	0.0171342	0.0213436	0.0348875
A-030	1.68029	1.46213	-0.123257	0.0369109	-0.083332
A-031	1.67519	1.40494	0.065237	-0.034459	-0.00847721
A-032	1.78382	1.49617	-0.138225	-0.142002	-0.177957
A-033	1.65787	1.47493	-0.106911	-0.1175	0.0303399
A-034	1.53498	1.3856	-0.0659231	0.0818666	-0.179708
A-035	1.56335	1.37506	-0.0564481	-0.0510082	-0.279107
A-036	1.70338	1.49898	-0.130957	0.00561768	-0.233106
A-039	1.64883	1.42673	-0.110304	0.0741478	-0.169098
A-043	1.84676	1.47768	-0.156538	-0.0395158	-0.154006
A-044	1.7938	1.37491	-0.23248	-0.151293	0.0716269
A-045	1.64018	1.37049	-0.103042	0.0298898	-0.347969
A-046	1.59884	1.38939	-0.0431181	-0.0109154	-0.222257
A-047	1.89306	1.45816	-0.170861	-0.114305	-0.126293
A-048	1.70733	1.3373	-0.0947769	0.0465233	-0.301295
A-049	1.77064	1.42959	-0.113504	0.0408204	-0.0365381
A-050	1.65763	1.40159	-0.117511	0.0372218	-0.223648
A-051	1.55974	1.37626	-0.0536897	0.0432462	-0.181443
A-052	1.94133	1.40192	0.00823999	0.078315	-0.0679342
A-053	1.81736	1.51823	-0.0591269	0.0748402	-0.234346
A-054	1.75933	1.51411	-0.111463	0.0797968	-0.119177
A-055	1.90065	1.55298	-0.102268	0.0517484	-0.0414121
A-056	1.90574	1.49151	-0.110052	0.0754682	-0.258772
A-057	2.03422	1.57797	-0.104268	0.0284022	-0.263964
A-058	1.76812	1.45947	-0.108863	0.0136747	-0.286115
A-059	1.87603	1.54511	-0.112772	0.109098	-0.10424
A-060	1.70362	1.36763	-0.0722828	-0.0167584	-0.168304
A-061	1.72064	1.47391	-0.00931626	0.0195703	-0.127194
A-062	1.68657	1.36025	-0.0864265	0.0195494	-0.253854
A-063	1.61954	1.43176	-0.0329733	0.0475528	-0.317608
A-064	1.74485	1.45712	-0.155921	-0.102424	0.0675061
A-065	1.49779	1.34255	-0.134434	0.011881	0.116926
A-066	1.76659	1.36834	-0.121479	-0.143926	-0.206011
A-067	1.68115	1.41255	-0.0803278	0.0702307	-0.120403
A-068	1.78456	1.48407	-0.0901224	0.0409624	-0.304096
A-069	1.77558	1.432	-0.0811172	-0.0725876	0.156172
A-070	1.49982	1.36728	-0.0884115	0.0835475	-0.18636
A-071	1.48299	1.43681	-0.0426175	-0.0702481	-0.0652275
A-072	1.66262	1.40888	-0.051662	0.067471	-0.215558
A-073	1.84396	1.47128	-0.0232383	0.0752611	0.166782
A-074	1.5922	1.45932	-0.0876641	0.0586725	-0.131754
A-075	1.84274	1.51119	-0.111643	0.113715	-0.212112
A-076	1.79915	1.5139	-0.0391771	0.0827371	-0.147056
A-077	1.55897	1.48575	-0.116641	-0.0632225	0.188403
A-078	1.69418	1.41114	-0.176635	-0.0281738	-0.281275
A-079	1.78496	1.37741	-0.0673194	-0.0286465	0.0314636
A-080	1.80707	1.437	-0.0180554	-0.0319093	-0.303796
A-081	1.74868	1.49285	-0.0927638	-0.0232971	-0.020249
A-082	1.85484	1.55913	-0.0688833	0.0289923	-0.0569431
A-083	1.4918	1.4821	0.0965654	-0.0656099	-0.0510631
A-084	1.82566	1.70327	-0.0126506	-0.12258	0.195335
A-085	1.67877	1.35394	-0.0783076	0.0089094	-0.0227661
A-086	1.97557	1.4064	-0.0854471	-0.0323242	-0.336884
A-087	1.79246	1.52162	-0.100709	0.0730668	-0.0249146
A-088	1.78873	1.47585	-0.0769412	-0.0455301	-0.140479
A-089	1.68043	1.38592	-0.110867	0.0192772	-0.300225
A-090	1.63471	1.39561	-0.0099493	0.0913627	-0.194355
A-091	1.68756	1.42383	0.0293086	0.0326705	-0.0347979
A-092	1.87483	1.4043	-0.0934922	0.0339038	-0.161006
A-093	1.64202	1.45746	-0.0703883	0.0800194	-0.185315
A-094	1.89471	1.49034	-0.0561457	-0.00941301	-0.18947
A-095	1.55626	1.46358	-0.0683297	-0.0360705	0.0387405
A-096	1.57784	1.35124	-0.0731232	0.0322183	-0.00541479
A-097	1.89113	1.45669	-0.00494837	0.0037909	-0.120985
A-098	1.94309	1.45687	-0.0909014	0.0276527	-0.173477
A-099	2.00465	1.50977	-0.238868	-0.117975	-0.292907
A-100	1.74796	1.5392	-0.108484	-0.0447112	0.13509
A-101	1.63742	1.41258	-0.107369	0.0739431	-0.0737871
A-102	1.62073	1.46256	-0.112522	0.0384827	-0.124358
A-103	1.66628	1.40248	-0.0929858	0.019826	-0.314921
A-104	1.48728	1.36585	-0.0672034	0.0098597	-0.222552
A-105	1.68961	1.43847	-0.0860246	0.118264	-0.164318
A-106	1.67256	1.48203	-0.0601172	0.0473061	-0.221263
A-107	1.56279	1.3555	-0.0946856	-0.0327951	-0.234103
A-108	1.62179	1.43113	-0.16254	-0.109272	0.0141283
A-109	1.83942	1.44508	-0.0570541	-0.0112836	-0.118052
A-110	1.67933	1.38453	-0.146747	-0.084627	-0.275546
A-111	1.55162	1.39992	-0.10766	0.00119716	-0.123792
A-112	1.62879	1.36317	-0.0645455	-0.0325195	-0.348918
A-113	1.45581	1.3993	-0.0119148	-0.147863	0.089989
A-114	1.63341	1.48534	-0.110179	-0.0123004	0.143123
A-115	1.73375	1.49369	-0.14804	0.0743774	0.00519307
A-116	2.02991	1.38682	-0.145183	-0.117802	-0.231504
A-117	1.54758	1.38515	-0.066528	0.0305131	-0.168519
A-118	1.61761	1.41603	-0.0909975	-0.0736209	-0.0728867
A-119	1.75507	1.44716	-0.122241	-0.0861554	-0.10376
A-120	1.49169	1.34549	-0.174146	-0.132593	0.186052
A-121	1.79705	1.49297	-0.0758226	0.0279994	-0.17827
A-122	1.86102	1.37796	-0.235856	-0.153677	-0.345786
A-123	1.91423	1.43874	-0.108227	-0.0514434	-0.128239
A-124	1.63802	1.43455	-0.0909666	0.0126174	-0.319167
A-125	1.6194	1.30485	-0.0729226	0.0133919	-0.274182
A-126	1.75917	1.43347	-0.124671	-0.118779	-0.054533
A-127	1.54526	1.50092	-0.0115494	-0.116538	-0.114992
A-128	1.85221	1.48559	0.00232994	0.0062922	-0.207741
A-129	1.75378	1.53019	-0.0823398	0.0541938	-0.262417
A-130	1.81527	1.55909	-0.0828234	0.0259465	-0.263143
A-131	1.56026	1.44262	-0.0532251	0.0423633	-0.177291
A-132	1.82941	1.5259	-0.126414	0.0531914	-0.280866
A-133	1.70449	1.50613	0.0553963	0.0820677	0.083696
A-134	1.6725	1.48085	-0.0879652	0.153266	-0.172574
A-135	1.71086	1.44382	-0.0642369	-0.102039	0.112972
A-136	1.62406	1.51174	0.0705933	-0.0877799	-0.157827
A-137	1.70278	1.51432	-0.054684	0.0570041	-0.18534
A-138	1.55341	1.4093	0.0637731	0.0775759	0.205038
A-139	1.66731	1.41561	0.0536749	0.0252464	0.0613098
A-140	1.75844	1.3626	-0.0778192	-0.000229093	-0.0968751
A-141	1.66956	1.48351	-0.0873963	0.102383	-0.12723
A-142	1.54134	1.39901	-0.100783	0.104905	-0.149399
A-143	1.69763	1.3742	-0.0363358	0.0565804	-0.319792
A-144	1.64371	1.43569	-0.0430341	0.0158917	-0.200473
A-145	1.66876	1.42573	-0.103978	-0.0949359	0.1342
A-146	1.60619	1.42162	-0.146875	0.0638679	-0.257003
A-147	1.5785	1.38068	-0.0512696	0.096804	-0.125302
A-148	1.59779	1.36951	-0.0492069	0.0293391	-0.0715548
A-149	1.62513	1.4247	-0.12638	-0.0019098	-0.337573
A-150	1.60532	1.36606	-0.0690964	0.100193	-0.174504
A-151	1.51759	1.40504	-0.0837509	0.0352481	-0.232359
A-152	1.53109	1.39225	-0.12187	-0.0830409	0.0108762
A-153	1.47659	1.3563	-0.0925445	-0.101389	0.0521964
A-154	1.51074	1.31695	0.0722426	0.0111027	0.0190452
A-155	1.52684	1.44068	-0.0473912	-0.122315	0.0579898
A-156	1.73834	1.47045	-0.0473694	0.0448849	-0.216195
A-157	1.53973	1.40873	-0.0803816	-0.0247718	0.0446179
A-158	1.68185	1.469	-0.099931	0.0107034	-0.0218202
A-159	1.55015	1.43836	0.0650588	0.0857849	0.269287
A-160	1.56571	1.38944	-0.0882442	0.0636957	-0.221323
A-161	1.66808	1.65867	0.188046	0.0445968	-0.065694
A-162	1.71121	1.56614	-0.140356	0.137135	-0.103891
A-163	1.63832	1.59392	-0.175314	0.011614	0.0812179
A-164	1.8342	1.51436	-0.108113	0.0386877	0.0700591
A-165	1.59031	1.43577	-0.0847828	0.0261877	0.123477
A-166	1.70389	1.50229	-0.0564443	0.170848	-0.129441
A-167	1.74941	1.73167	-0.192918	-0.010893	0.0133354
A-168	1.64467	1.59428	0.0809035	-0.0718303	-0.0994598
A-169	1.67553	1.60657	-0.0424122	0.0634782	-0.124009
A-170	1.70636	1.61021	-0.0485433	-0.137148	0.12876
A-171	1.59162	1.46822	-0.115221	-0.0968176	0.107485
A-172	1.63827	1.47299	-0.0849146	0.0724937	0.0317974
A-173	1.46938	1.4253	-0.153465	-0.0446697	0.0926257
A-174	1.81224	1.45688	-0.119222	0.0955314	-0.0745551
A-175	1.67797	1.65078	-0.0882745	-0.0509331	-0.0170679
A-176	1.69612	1.47893	-0.115595	0.0443245	0.0079542
A-177	1.61508	1.46913	-0.121435	0.0843761	-0.113406
A-178	1.49206	1.41079	-0.0453507	-0.0194553	0.0958541
A-179	1.51185	1.48776	-0.128732	-0.0516636	0.0592927
A-180	1.52097	1.41954	-0.0572719	0.101999	-0.152465
A-181	1.69474	1.66989	-0.114851	-0.0524694	-0.00425001
A-182	1.71751	1.54752	-0.0978056	0.0268757	0.0545748
A-183	1.58391	1.43497	-0.0685131	0.0509633	-0.0477196
A-184	1.60501	1.52292	0.0312937	-0.113987	-0.0355885
A-185	1.75671	1.45923	0.0471456	0.0884292	0.100297
A-186	1.40397	1.3476	0.0491936	0.0238284	0.079382
A-187	1.56349	1.42966	0.0734675	0.15236	0.0798105
A-188	1.76241	1.66192	-0.0353378	-0.111618	0.101295
A-189	1.5273	1.47855	-0.0408383	-0.0567591	-0.00920474
A-190	1.62385	1.58765	-0.106651	0.0477125	0.0397965
A-191	1.59988	1.48923	-0.0588641	0.152182	-0.170213
A-192	1.72144	1.5092	-0.0905006	0.119534	-0.106364
A-193	1.67732	1.53241	-0.0992294	0.106147	-0.0158416
A-194	1.5909	1.44816	-0.0377122	-0.154408	0.121782
A-195	1.78379	1.60191	-0.133193	0.128111	-0.225334
A-196	1.6443	1.55203	-0.00879239	-0.121854	0.10046
A-197	1.74251	1.63546	0.0721229	0.105589	0.0742538
A-198	1.60291	1.51987	-0.0837296	-0.0326047	0.0826735
A-199	1.57914	1.47682	0.0832516	-0.0614781	-0.170199
A-200	1.39402	1.34196	0.113581	-0.0551027	-0.0946231
A-201	1.65238	1.56933	-0.00850201	-0.119094	-0.0908418
A-202	1.55374	1.54239	-0.132982	-0.061243	0.0849197
A-203	1.74169	1.61817	0.105822	-0.0844115	-0.176633
A-204	1.64039	1.60549	-0.123816	0.0682506	-0.284719
A-205	1.45897	1.4212	-0.0468531	0.0436967	-0.0975225
A-206	1.64962	1.50867	-0.0572465	0.151127	-0.157917
A-207	1.50574	1.40238	-0.0688284	0.00637674	0.0341892
A-208	1.53696	1.4907	-0.0571335	-0.131391	0.128305
A-209	1.63816	1.54555	0.0574953	0.0268358	-0.0608
A-210	1.68529	1.5948	-0.0790043	-0.110663	0.175453
A-211	1.67285	1.54177	-0.0963335	0.119012	-0.0787813
A-212	1.53528	1.50661	0.169216	0.00741167	-0.0653269
A-213	1.76579	1.65006	-0.109996	-0.101593	0.190416
A-214	1.81737	1.68625	-0.0673687	0.0844192	-0.284739
A-215	1.60818	1.48084	-0.13142	0.000849062	0.0855076
A-216	1.61888	1.42939	-0.0143282	0.17699	-0.185921
A-217	1.64034	1.55089	-0.0640076	-0.128834	0.117542
A-218	1.7104	1.70198	-0.186921	0.0170174	0.0450669
A-219	1.67917	1.62452	0.0374385	-0.0710338	0.019446
A-220	1.69624	1.40302	-0.0344745	0.160602	-0.165661
A-221	1.71825	1.53302	-0.0294145	0.177604	-0.172727
A-222	1.50389	1.44272	-0.0540048	-0.0998707	0.106828
A-223	1.71785	1.67309	-0.124755	-0.0583946	0.0757214
A-224	1.72385	1.61723	-0.111135	0.0810763	-0.188593
A-225	1.74203	1.47608	-0.1264	0.0476114	-0.176193
A-226	1.56298	1.53344	-0.155244	-0.0278671	0.0293988
A-227	1.67437	1.48412	-0.0895238	0.0779312	-0.107638
A-228	1.61489	1.53523	-0.131699	0.102198	-0.129196
A-229	1.54845	1.4512	0.0841954	-0.00861105	-0.102329
A-230	1.61068	1.47686	-0.0787418	-0.00203182	0.11236
A-231	1.48294	1.47155	-0.116174	-0.103375	0.0290759
A-232	1.6572	1.62863	-0.173751	-0.0339091	0.076293
A-233	1.70202	1.47424	-0.0281878	0.129225	-0.11067
A-234	1.56736	1.44292	-0.0239896	0.1275	-0.167219
A-235	1.64152	1.49503	-0.0957274	0.117289	-0.143049
A-236	1.95313	1.65893	-0.215406	-0.0228847	-0.319247
A-237	1.74929	1.56536	-0.0281658	0.169153	-0.166091
A-238	1.76324	1.65213	-0.0804179	-0.106484	0.125493
A-239	1.82403	1.72585	-0.0967011	-0.103979	0.0815307
A-240	1.82624	1.70326	-0.155746	0.137972	-0.145448
A-241	1.70568	1.50751	-0.0488909	0.136235	-0.240626
A-242	1.72506	1.5674	-0.0693329	0.0741035	-0.0993412
A-243	1.67124	1.49507	-0.0845822	0.118256	-0.0849167
A-244	1.74128	1.54938	-0.0689114	0.138616	-0.182701
A-245	1.65273	1.64101	-0.200356	0.0193048	0.0773878
A-246	1.66618	1.62952	0.0391069	-0.141622	-0.0184594
A-247	1.60519	1.44842	-0.070435	-0.0896553	0.14879
A-248	1.66322	1.55174	0.00930554	-0.0928293	-0.0220461
A-249	1.50109	1.47147	-0.0649272	-0.104287	0.206183
A-251	1.89535	1.56844	-0.054625	0.110021	-0.172531
A-252	1.86714	1.71863	-0.155063	-0.137553	0.107497
A-253	1.78107	1.68274	0.0731292	-0.157097	-0.219503
A-254	1.78756	1.75321	0.240466	0.0409283	-0.143876
A-255	1.74508	1.56879	-0.0740819	0.0676772	0.0190277
A-256	1.73551	1.65826	-0.12387	-0.106688	0.184728
A-257	1.64632	1.62336	0.035416	-0.187934	0.026993
A-258	1.63	1.54337	-0.097733	0.0945989	-0.189548
A-259	1.73627	1.55922	-0.13408	0.0919151	0.0162201
A-260	1.48021	1.45044	-0.1511	-0.136274	0.0464055
A-261	1.8004	1.52865	-0.0894947	0.108391	-0.279507
A-262	1.91655	1.65788	-0.0982933	5.34149e-05	-0.210421
A-263	1.77495	1.64	0.132125	-0.0466113	-0.165283
A-264	1.76007	1.46049	0.0362373	0.0584409	0.006244
A-265	1.52475	1.46474	0.0471911	-0.0371471	-0.0976117
A-266	1.78183	1.68275	0.0423995	-0.133466	-0.129578
A-267	1.73037	1.58414	-0.0476894	0.201631	-0.248852
A-268	1.55123	1.44976	-0.0590501	-0.0890236	0.168995
A-269	1.55185	1.45813	-0.14095	-0.00960182	0.111966
A-270	1.51114	1.41236	-0.0389319	-0.0814718	0.0749504
A-271	1.79273	1.57132	-0.109778	0.00918849	-0.233783
A-272	1.71061	1.60544	0.0527337	-0.0207301	-0.00694249
A-273	1.62453	1.51656	-0.0840561	0.129791	-0.162996
A-274	1.68804	1.65607	-0.0945715	-0.0977203	0.09918
A-275	1.51163	1.49133	-0.0304975	-0.078414	0.075025
A-276	1.63063	1.51032	-0.012669	-0.108729	0.0515386
A-277	1.66516	1.54544	-0.141846	0.169404	-0.212964
A-278	1.67142	1.52903	-0.118612	-0.0371196	-0.00884633
A-279	1.59893	1.56416	-0.144893	-0.0833674	0.0329721
A-280	1.55555	1.52063	-0.25085	-0.0165419	0.126571
A-281	1.6946	1.50139	-0.0826481	-0.0228759	0.0402698
A-282	1.65954	1.58667	-0.124716	0.0650471	-0.113828
A-283	1.52083	1.47235	-0.0083229	-0.108473	-0.0264914
A-284	1.63221	1.49007	-0.134818	0.0686985	-0.11411
A-285	1.60926	1.48242	-0.0554033	-0.043372	0.0735718
A-286	1.62093	1.45116	-0.0490452	0.0215057	-0.0821643
A-287	1.55138	1.44209	-0.0148218	0.139001	-0.285104
A-288	1.56352	1.46658	-0.0689342	-0.0462785	0.142427
A-289	1.63096	1.52546	-0.0758738	-0.0553589	0.0888118
A-290	1.48772	1.38486	-0.0222451	0.153347	-0.182779
A-291	1.48545	1.44403	-0.066889	-0.0846733	0.136828
A-292	1.50191	1.37081	-0.0654951	0.0120262	0.0530667
A-293	1.87176	1.63518	-0.0781708	0.166702	-0.17733
A-294	1.68722	1.47854	-0.0654065	0.0691559	-0.0558469
A-295	1.62674	1.48974	-0.0806692	0.0704282	-0.187603
A-296	1.59584	1.46895	0.0992524	0.106851	0.138913
A-297	1.56326	1.43992	0.0579067	-0.0095511	-0.107066
A-298	1.55528	1.53526	-0.0542554	-0.134627	0.118848
A-299	1.87619	1.65258	-0.0026259	0.231602	-0.294035
A-300	1.66767	1.65313	0.199278	0.00840033	-0.079541
A-301	1.65034	1.48403	-0.0741532	0.140966	-0.175107
A-302	1.62273	1.48577	0.0127077	-0.0887853	-0.0887544
A-303	1.58008	1.50105	-0.0991973	-0.0229266	0.143287
B-001	1.86119	1.67215	-0.131785	0.00436114	0.163581
B-002	1.77686	1.54341	-0.187491	0.0607372	0.00131788
B-003	1.89174	1.53976	-0.0843123	0.152468	-0.268511
B-004	1.80316	1.53507	-0.13077	-0.0806486	0.195051
B-005	1.69609	1.63642	0.0266972	-0.0725948	0.134356
B-006	1.79216	1.67489	-0.0809061	-0.100236	0.194981
B-007	1.67196	1.55215	-0.00465364	-0.0812614	-0.0845004
B-008	1.87791	1.56587	-0.185462	0.00155757	0.22088
B-009	1.64355	1.60041	-0.112764	-0.162398	0.0856941
B-010	1.82256	1.49129	-0.153456	0.0853486	0.141702
B-011	1.96578	1.83026	-0.0165786	0.0919391	-0.37879
B-012	1.88924	1.67481	-0.0673583	-0.0245012	0.0224731
B-013	1.79013	1.68318	-0.0852891	-0.135281	0.178875
B-014	1.99153	1.56702	-0.150203	0.0394095	0.133496
B-015	2.00658	1.75677	0.217822	-0.0455051	-0.234423
B-016	1.74999	1.64648	-0.0123432	-0.168051	0.0915006
B-017	1.86575	1.78871	-0.100487	-0.23458	-0.00139669
B-018	2.09809	1.57771	-0.157907	0.149617	-0.223632
B-019	2.10037	1.5619	-0.195744	0.125338	-0.129082
B-020	1.75451	1.62465	-0.161079	-0.0813583	0.193148
B-021	2.08413	1.78773	-0.115557	0.0815171	0.144997
B-022	1.92295	1.66463	-0.128072	0.181384	-0.210039
B-023	1.95203	1.76266	-0.12743	-0.0956418	0.235598
B-024	1.88884	1.49202	-0.154963	0.0172204	0.0905572
B-025	1.89428	1.54797	-0.163784	-0.0532001	0.1624
B-026	1.83605	1.66008	0.126686	-0.118389	-0.232364
B-027	1.91191	1.65828	-0.173861	0.103261	-0.36064
B-028	1.82634	1.52941	-0.143095	0.226385	-0.175752
B-030	1.76416	1.71261	0.127053	-0.152104	-0.0308975
B-031	1.84651	1.64588	-0.116038	-0.00721059	0.131743
B-032	1.85555	1.66283	-0.101159	0.128505	-0.136459
B-033	1.90765	1.6637	0.0912823	-0.165908	-0.22322
B-034	1.84894	1.53458	0.0278688	0.122382	0.13899
B-035	1.78286	1.64326	-0.122628	-0.101251	0.217233
B-036	1.91565	1.72409	-0.100653	0.119408	-0.216253
B-037	1.87515	1.70678	-0.171146	-0.115913	0.263945
B-038	1.77595	1.73535	-0.0310196	-0.22446	-0.0891381
B-039	1.93938	1.66211	-0.0850592	0.106715	-0.0829654
B-040	1.86256	1.53099	-0.117069	0.070427	0.122858
B-041	1.82314	1.58168	-0.0873895	-0.0844795	0.189135
B-042	1.81529	1.75626	0.181995	-0.066904	-0.0519898
B-043	1.90773	1.56627	-0.168256	0.281691	-0.0953066
B-044	1.73783	1.58758	0.0519205	-0.1425	-0.111959
B-045	1.69829	1.49884	-0.140864	-0.0149755	0.136642
B-046	1.91372	1.65796	-0.190901	-0.0311036	0.157174
B-047	1.94511	1.70843	-0.217356	0.0135696	0.242425
B-048	1.94909	1.68383	-0.0947457	0.0112705	0.168548
B-049	1.72583	1.65046	-0.0984902	-0.142662	0.0548533
B-050	1.88378	1.56852	-0.144092	0.161039	-0.120662
B-051	1.72812	1.51721	-0.0424882	0.129513	-0.194233
B-052	1.85364	1.72278	-0.0909288	-0.125401	0.174346
B-053	1.80893	1.67393	-0.0909473	-0.112266	0.126764
B-055	1.93586	1.79968	-0.0931826	-0.196609	0.183367
B-056	1.93879	1.67105	-0.22363	0.00748608	0.221448
B-057	1.96987	1.61426	-0.175555	0.0154025	0.156252
B-058	1.82695	1.66006	-0.180127	-0.0658886	0.204164
B-059	1.99231	1.63506	-0.237094	-0.00575323	0.235673
B-060	1.78089	1.77327	0.188245	-0.033805	-0.0749319
B-061	1.77761	1.65123	-0.0983017	-0.140079	0.141239
B-062	1.84906	1.71885	-0.0911499	-0.17263	0.191877
B-063	1.95605	1.60676	-0.072603	0.168892	-0.310084
B-064	1.77632	1.51974	-0.172599	0.198812	-0.0356421
B-065	1.87717	1.5092	-0.134427	0.061722	0.0719323
B-066	1.72429	1.50041	-0.0706127	0.0380187	0.0151915
B-067	1.70048	1.50933	-0.0951579	0.181506	-0.1437
B-068	1.82056	1.57316	0.0644107	-0.0345696	-0.157538
B-069	2.12499	1.5268	-0.084646	0.106638	-0.184863
B-070	1.70776	1.59453	-0.10319	-0.0772234	0.165894
B-071	1.95321	1.71374	-0.184107	0.204946	-0.0760439
B-072	2.10522	1.51468	-0.219217	0.125964	-0.268235
B-073	1.8859	1.63366	-0.18032	-0.107209	0.312353
B-074	1.9042	1.65784	-0.145034	0.19177	-0.0901608
B-075	1.82422	1.51255	-0.229902	0.00436783	0.193841
B-076	1.99391	1.66536	-0.173844	0.0939127	0.19527
B-077	1.84918	1.71914	0.13836	-0.135042	-0.21403
B-078	1.62658	1.54628	-0.0296696	-0.117617	0.146383
B-079	1.82174	1.36051	-0.171516	0.141582	0.0518587
B-080	1.68492	1.44758	-0.133264	0.00985537	0.0984559
B-081	1.75081	1.61185	-0.0906714	-0.119124	0.182353
B-082	1.71929	1.42661	-0.182594	0.182536	-0.11996
B-083	1.75099	1.42026	-0.0799349	0.227369	-0.331713
B-084	1.78523	1.57848	-0.143358	0.162776	-0.121891
B-085	1.78699	1.54331	-0.110702	-0.0745035	0.206019
B-086	1.76209	1.5775	-0.13102	-0.160234	0.31909
B-087	1.73584	1.64531	-0.0642857	-0.162027	-0.0462225
B-088	2.00894	1.54856	-0.168499	0.0558516	0.104406
B-089	1.74657	1.54232	-0.107664	0.187032	-0.162948
B-090	1.77728	1.65171	-0.168544	-0.0877735	0.289256
B-091	1.66248	1.63902	-0.172759	-0.110366	0.0567575
B-092	1.91837	1.60418	0.132652	0.0532804	-0.166332
B-093	1.83997	1.69716	-0.200075	-0.0755231	0.256273
B-094	2.01227	1.628	-0.205818	0.179022	0.0352256
B-095	1.89172	1.60444	-0.236981	-0.0802733	0.0859844
B-096	1.9347	1.67779	-0.160422	-0.0529553	0.28189
B-097	1.98384	1.72502	-0.13798	-0.0261962	0.139834
B-098	1.8731	1.69526	-0.037168	-0.0402614	0.11866
B-099	1.79872	1.73522	0.054751	-0.170638	0.0101511
B-100	1.89721	1.61054	-0.155151	0.20883	-0.144415
B-101	1.4978	1.27363	-0.0853652	0.065918	-0.182406
B-102	1.88662	1.68535	-0.107278	-0.119584	0.234066
B-103	2.09001	1.6031	-0.302677	0.0457869	0.215711
B-104	2.33978	1.6852	-0.273573	0.15657	-0.426374
B-105	1.63495	1.51603	-0.100898	-0.149416	0.180113
B-106	1.82789	1.41529	-0.215297	0.1799	-0.18354
B-107	1.68358	1.3795	-0.132915	-0.0236301	0.218025
B-108	1.5542	1.34271	-0.119571	0.151561	-0.226348
B-109	1.68024	1.29652	-0.0722386	0.0985481	-0.0538964
B-110	1.59419	1.32355	-0.140498	-0.0777142	0.0803747
B-111	1.57204	1.49563	-0.0905366	0.0899959	-0.268112
B-112	1.81975	1.47772	-0.0657036	0.136095	-0.391423
B-113	1.69554	1.48369	-0.135388	-0.0372796	0.162804
B-114	1.60641	1.40438	-0.114354	0.0735161	-0.176308
B-115	1.53838	1.40929	-0.0870983	0.138313	-0.245714
B-116	1.52715	1.29844	-0.121683	0.0152838	0.0147153
B-117	1.46333	1.39699	-0.0934453	-0.148096	0.20743
B-118	1.64798	1.36739	-0.141832	0.180627	-0.199874
B-119	1.51186	1.26903	-0.17296	-0.0904914	0.151128
B-120	1.5824	1.48829	-0.0377518	-0.147095	0.159013
B-121	1.5412	1.27807	-0.0232887	0.0312312	-0.384813
B-122	1.47244	1.39787	-0.0778998	-0.153631	0.146154
B-123	1.5218	1.31805	-0.0593736	0.10953	-0.272991
B-124	1.57776	1.42401	-0.168477	-0.0469181	0.188271
B-125	1.60539	1.37607	-0.123353	0.155789	-0.205592
B-126	1.61846	1.4511	-0.185994	-0.0467517	0.219623
B-127	1.56459	1.33582	-0.0902296	0.127642	-0.252089
B-128	1.76967	1.32196	-0.0183505	0.142558	-0.250517
B-129	1.57348	1.28708	-0.0780381	0.00279475	-0.155595
B-130	1.52957	1.31761	-0.0867627	0.164368	-0.274969
B-131	1.60316	1.38052	-0.05178	0.0675641	-0.138503
B-132	1.46749	1.37138	-0.117072	-0.0883283	0.203942
B-133	1.48045	1.34422	-0.0441277	0.0905652	-0.283818
B-134	1.75608	1.46084	-0.122639	0.186051	-0.249484
B-135	1.688	1.50666	-0.0730664	0.116105	-0.0994951
B-136	1.59575	1.29726	-0.0652883	0.0979678	-0.218731
B-137	1.63485	1.44574	-0.0788882	0.130474	-0.292437
B-138	1.399	1.34884	0.121778	-0.070109	-0.0379068
B-139	1.50024	1.41609	-0.0745231	-0.157065	0.122879
B-140	1.53397	1.32668	-0.198105	-0.0882183	0.0631503
B-141	1.55338	1.34426	-0.0362382	0.0559375	-0.150593
B-142	1.55442	1.38749	-0.0827185	0.155795	-0.241804
B-143	1.45652	1.35956	-0.0606199	-0.0855214	0.0982355
B-144	1.41952	1.33832	-0.0655236	0.00717247	-0.0142593
B-145	1.58755	1.36217	-0.2103	-0.0628537	-0.0406185
B-146	1.57591	1.45746	-0.0868554	-0.0486235	0.207851
B-147	1.47077	1.36183	-0.0317269	-0.136368	0.130902
B-148	1.57897	1.29415	-0.11041	0.157027	-0.170293
B-149	1.68218	1.32497	-0.0685796	0.0473639	-0.13448
B-150	1.66983	1.33395	-0.0955064	0.075501	0.0423943
B-151	1.4574	1.28215	0.0722542	0.156886	0.114546
B-152	1.56543	1.30212	-0.157034	-0.0739243	0.197194
B-153	1.50537	1.38413	-0.025087	-0.0952216	0.093776
B-154	1.48608	1.33215	-0.114393	-0.0694846	0.15907
B-155	1.55325	1.31489	-0.0495069	0.118253	-0.239794
B-156	1.57595	1.35573	-0.0682283	0.118278	-0.311819
B-157	1.58763	1.36891	-0.125736	0.111344	-0.179249
B-158	1.50687	1.4909	0.153185	-0.0404525	-0.094671
B-159	1.55868	1.38362	-0.0727567	0.156293	-0.265364
B-160	1.70313	1.36948	-0.072437	0.106971	-0.152109
B-161	1.60797	1.33817	-0.0829579	0.131104	-0.209741
B-162	1.49195	1.39322	-0.0780792	0.0915361	-0.265907
B-163	1.63596	1.37149	-0.118258	0.114168	-0.296852
B-164	1.5974	1.36399	-0.0934613	0.0523649	-0.370864
B-165	1.65744	1.43615	-0.0489286	0.0755267	-0.339917
B-166	1.64269	1.35328	-0.119047	0.176559	-0.119171
B-167	1.67795	1.42255	-0.0761605	0.182706	-0.331339
B-168	1.57869	1.52504	-0.340248	0.0213334	0.101447
B-169	1.43437	1.36915	-0.0810683	-0.103254	0.137882
B-170	1.61744	1.48861	-0.101745	-0.109124	0.194385
B-171	1.51431	1.278	-0.10481	0.0269455	-0.0651173
B-172	1.61987	1.41916	-0.184198	-0.105546	0.0929351
B-173	1.54265	1.36322	-0.113489	-0.0549471	0.0190419
B-174	1.6166	1.3347	-0.0763767	0.0577503	-0.120568
B-175	1.62194	1.40664	-0.111869	0.13793	-0.276801
B-176	1.52269	1.36046	-0.179348	-0.155174	0.190042
B-177	1.61552	1.33583	-0.0972811	0.127961	-0.219042
B-178	1.5357	1.3329	-0.139246	-0.0535951	0.17159
B-179	1.61414	1.31598	-0.128845	0.021418	0.0290046
B-180	1.39183	1.3225	0.0314985	-0.0791848	-0.0753588
B-181	1.78903	1.25615	-0.0910099	0.0187077	-0.182061
B-182	1.62222	1.30274	-0.178457	-0.0616676	-0.0532451
B-183	1.5264	1.4363	-0.148213	-0.0979358	0.195407
B-184	1.45588	1.45222	-0.154062	-0.0566585	0.0593557
B-185	1.59939	1.46374	-0.102774	0.125256	-0.109853
B-186	1.57278	1.44265	0.138231	-0.16019	-0.176145
B-187	1.71919	1.40631	-0.179962	-0.0207489	0.201291
B-188	1.46408	1.32556	-0.0792586	0.0929803	-0.19831
B-189	1.63039	1.40507	-0.108499	-0.0230892	0.10942
B-190	1.70438	1.37349	-0.133104	0.00763811	-0.295006
B-191	1.58103	1.29939	-0.0594146	0.0227621	-0.0210013
B-192	1.48456	1.32879	-0.11507	0.110132	-0.166934
B-193	1.49953	1.32595	-0.0845818	0.0940027	-0.129259
B-194	1.66805	1.44342	-0.15501	0.175615	-0.166817
B-195	1.46792	1.44283	0.162228	-0.0220648	-0.0584269
B-196	1.64757	1.42305	-0.108953	0.106103	-0.345441
B-197	1.56383	1.43098	0.0638083	-0.16965	-0.147572
B-198	1.57533	1.47762	-0.156754	-0.10453	0.0416009
B-199	1.67966	1.3487	-0.114604	0.0680705	-0.0749219
B-200	1.48743	1.38638	-0.116894	-0.0353417	0.125075
B-201	1.61754	1.4425	-0.112582	0.171311	-0.19434
B-202	1.57146	1.35792	-0.0635869	0.0418233	-0.113053
B-203	1.71325	1.43261	-0.169799	0.150381	-0.149201
B-204	1.55843	1.41515	-0.0932424	-0.0750959	0.136061
B-205	1.54019	1.43656	-0.0471959	-0.108289	0.181218
B-206	1.45166	1.34275	-0.0626781	0.0633664	-0.263133
B-207	1.52514	1.32186	-0.14544	0.0275637	0.0831071
B-208	1.52324	1.42308	-0.131501	-0.123824	0.185636
B-209	1.57777	1.39455	-0.145139	0.131817	-0.164381
B-210	1.43673	1.36498	0.0245791	-0.156522	-0.134498
B-211	1.60716	1.32329	-0.0870826	-0.0168866	-0.0849259
B-212	1.59747	1.37863	-0.0989031	0.0534655	-0.0669372
B-213	1.41206	1.36706	0.175438	-0.0322615	-0.0641406
B-214	1.43374	1.3733	0.00511605	-0.0723813	0.113635
B-215	1.52649	1.32862	-0.18622	-0.0562937	0.220943
B-216	1.39846	1.34064	0.104133	-0.0340278	-0.0415476
B-217	1.46015	1.34291	-0.0828179	0.147492	-0.156384
B-218	1.52509	1.33572	-0.0499706	0.124087	-0.193159
B-219	1.72042	1.50511	-0.146791	0.106151	-0.0853341
B-220	1.694	1.46431	-0.0657347	0.166823	-0.205425
B-221	1.6532	1.26374	-0.118209	0.195747	-0.272803
B-222	1.53804	1.34289	-0.0437118	0.176439	-0.129078
B-223	1.77943	1.41301	-0.0174183	0.186046	-0.182301
B-224	1.55695	1.43861	-0.0890713	-0.0636291	0.137312
B-225	1.51973	1.39364	-0.0628295	-0.00572527	0.0368144
B-226	1.65364	1.41047	-0.180533	-0.0304675	0.200598
B-227	1.62221	1.38159	-0.204661	0.00612427	0.125026
B-228	1.71122	1.48027	-0.113029	0.133824	-0.266131
B-229	1.62154	1.32303	-0.112417	0.0939651	-0.128077
B-230	1.6252	1.3518	-0.136294	0.0664615	-0.0739956
B-231	1.63295	1.37048	-0.173638	-0.0676004	0.167989
B-232	1.48494	1.36412	-0.0770974	0.111277	-0.266908
B-233	1.53201	1.36012	-0.0661875	0.107636	-0.249545
B-234	1.61006	1.40592	-0.194616	-0.0127366	0.224208
B-235	1.51073	1.35468	-0.104044	0.11465	-0.144177
B-236	1.72248	1.49938	-0.109541	0.151661	-0.166895
B-237	1.63172	1.41869	-0.158185	0.0746399	0.0186307
B-238	1.7371	1.37005	-0.126807	0.168225	-0.245875
B-239	1.68467	1.43302	-0.100061	0.178696	-0.172803
B-240	1.57906	1.43056	-0.119533	-0.0619671	0.216882
B-241	1.60296	1.43127	-0.056929	0.141446	-0.200546
B-242	1.66183	1.40644	-0.0997906	0.150213	-0.273553
B-243	1.45845	1.3774	-0.0422557	0.139179	-0.242997
B-244	1.51535	1.37011	-0.138988	-0.0465797	0.152025
B-245	1.45688	1.37673	-0.0876081	-0.0422502	0.123846
B-246	1.46147	1.28752	-0.153989	0.228054	-0.228251
B-247	1.74982	1.1984	-0.337915	-0.0272128	0.0239376
B-248	1.63047	1.35441	-0.0793191	0.124333	-0.133549
B-249	1.75759	1.41177	-0.12534	0.00945566	-0.10196
B-250	1.70904	1.53003	-0.184062	-0.0646305	0.235234
B-251	1.56024	1.36243	-0.099327	0.17392	-0.155031
B-252	1.44198	1.40768	-0.0917582	-0.0752465	-0.0100372
B-253	1.65635	1.25224	-0.179867	-0.015478	-0.0427814
B-254	1.58823	1.30751	-0.118298	0.0502362	-0.328737
B-255	1.67736	1.37575	-0.173207	-0.00850115	0.0435085
B-256	1.6661	1.48643	-0.21196	-0.0308851	0.234525
B-257	1.58628	1.35559	-0.155881	-0.0305003	0.143354
B-258	1.61069	1.43835	-0.244313	-0.0960942	0.232857
B-259	1.65181	1.43548	-0.108857	0.175078	-0.231614
B-260	1.58176	1.34366	-0.107652	0.153995	-0.106755
B-262	1.55273	1.37895	-0.116202	0.178795	-0.296284
B-263	1.57901	1.33086	-0.112742	0.150119	-0.116642
B-264	1.52941	1.3605	-0.0936364	0.00127774	0.0854037
B-265	1.52435	1.43295	-0.000915342	-0.115433	0.164126
B-266	1.73389	1.3481	-0.108513	0.0243124	0.0102652
B-267	1.45717	1.35801	0.114958	-0.128487	-0.150779
B-268	1.46863	1.37027	-0.101623	-0.115837	0.187225
B-269	1.89903	1.31232	-0.136007	0.207155	-0.0750549
B-270	1.69988	1.42179	-0.089923	0.0236372	-0.0444395
B-271	1.57855	1.48039	-0.118209	-0.0308706	0.0494609
B-272	1.55335	1.41385	-0.0943884	-0.121518	0.171335
B-273	1.53066	1.39195	-0.119214	-0.126881	0.0966901
B-274	1.57163	1.39143	-0.151018	-0.0261832	0.0804673
B-275	1.42865	1.36972	-0.0075652	-0.175766	0.125861
B-276	1.58711	1.34297	-0.0940325	-0.00541116	-0.167882
B-277	1.85193	1.38233	-0.121573	0.0443581	-0.146535
B-278	1.48488	1.33946	-0.137254	-0.128766	0.139183
B-279	1.62783	1.2628	-0.127205	0.125393	-0.156115
B-280	1.51965	1.29802	0.0572576	0.014386	-0.124682
B-281	1.46889	1.29818	-0.102532	-0.0478981	0.0964927
B-282	1.45297	1.32416	-0.0695317	0.13746	-0.24737
B-283	1.44527	1.34254	-0.0803946	-0.173977	0.211125
B-284	1.68946	1.48767	-0.111178	0.165025	-0.247265
B-285	1.69888	1.54847	-0.0893514	0.152283	-0.142598
B-286	1.61926	1.408	-0.101448	0.19193	-0.200929
B-287	1.64461	1.47105	-0.17416	-0.0529923	0.0891141
B-288	1.64847	1.41294	-0.108882	0.112535	-0.172949
B-289	1.63267	1.54128	0.0558055	-0.157398	-0.186019
B-290	1.57432	1.47341	-0.0997407	-0.087599	0.164607
B-291	1.64432	1.44564	-0.092216	-0.111365	0.200597
B-292	1.56264	1.43697	-0.0752889	0.1751	-0.275673
B-293	1.61472	1.36976	0.0536459	0.117951	0.118068
B-294	1.67722	1.36456	-0.130971	0.139027	-0.246776
B-295	1.54939	1.35887	0.160535	-0.101111	-0.233724
B-296	1.54349	1.35954	-0.140476	0.202096	-0.1672
B-297	1.43708	1.37148	-0.0563161	-0.0853512	-0.0257654
B-298	1.46832	1.32858	-0.0901904	0.13173	-0.252049
B-299	1.49132	1.30918	-0.20027	-0.0542306	0.245339
B-300	1.6338	1.28916	-0.118724	0.0447629	-0.103351
B-301	1.55354	1.36586	-0.107324	0.0870287	-0.117093
B-302	1.49442	1.3904	-0.145748	-0.103097	0.194951
B-303	1.53837	1.32005	-0.132437	-0.0642972	0.084276
B-304	1.55503	1.29451	-0.168343	0.189637	-0.129937
B-305	1.46082	1.34596	-0.0676486	0.165305	-0.265679
B-306	1.46222	1.34899	-0.145693	-0.060032	0.160108
B-307	1.78268	1.51141	-0.211947	0.0110529	0.161493
B-308	1.74194	1.42932	-0.193278	-0.0112931	0.206765
B-309	1.63101	1.37326	-0.123601	0.214625	-0.172081
B-310	1.52983	1.35766	-0.0968365	0.0892546	-0.235039
B-311	1.50916	1.38708	0.1375	-0.107743	-0.216789
B-312	1.5213	1.41849	-0.0436476	-0.15184	0.139851
B-313	1.64133	1.39665	-0.080733	0.134874	-0.288042
B-314	1.53667	1.37525	-0.139335	-0.0685503	0.0987836
B-315	1.60108	1.34127	-0.147985	0.0287138	-0.0220312
B-316	1.53523	1.3501	-0.0487171	-0.0245543	-0.458045
B-317	1.54152	1.50198	0.0472799	-0.139429	-0.131808
B-318	1.51537	1.46208	0.0267754	-0.0720508	0.133693
B-319	1.51969	1.3208	-0.0553077	0.103406	-0.279537
B-320	1.50326	1.37556	-0.114269	0.0658748	-0.228735
B-321	1.48731	1.45157	-0.0359563	-0.142866	0.113127
B-322	1.43196	1.38037	0.0214602	-0.0747358	0.129426
B-323	1.49717	1.32641	-0.0749887	0.157161	-0.169592
C-001	1.42725	1.39442	-0.103546	-0.0474878	0.0311683
C-002	1.42404	1.40179	0.0864638	0.0670711	-0.0509411
C-003	1.40014	1.36932	0.0309501	-0.0025742	-0.0173403
C-004	1.28243	1.20438	-0.161223	-0.0565777	0.10148
C-005	1.36855	1.32964	-0.165753	0.00554044	0.115089
C-006	1.39707	1.36582	-0.0881149	-0.0666262	-0.0110166
C-007	1.25956	1.20918	0.00386129	0.00551964	-0.0339548
C-008	1.22937	1.15056	-0.0927617	0.0131224	0.0559209
C-009	1.19887	1.11469	-0.100279	0.0893965	0.108503
C-010	1.39183	1.30576	-0.0556083	0.0529804	0.050717
C-011	1.37355	1.33248	-0.0470359	0.0104415	0.041333
C-012	1.36683	1.2776	-0.138591	0.00568921	0.0640465
C-013	1.30546	1.25126	0.02016	-0.00185488	-0.0393936
C-014	1.27696	1.20571	-0.00143072	0.0317145	0.0331569
C-015	1.24043	1.15327	-0.0268552	0.0644502	0.0493455
C-016	1.19806	1.10892	-0.0278918	0.0143191	0.0437485
C-017	1.23865	1.15072	-0.0832637	0.0167927	0.0246541
C-018	1.35852	1.32845	0.158648	-0.00222302	-0.105406
C-019	1.38502	1.30303	0.171153	0.0434965	-0.129426
C-020	1.39724	1.35247	-0.13236	-0.0103477	0.0534588
C-021	1.29148	1.21386	-0.143316	0.00151685	0.0927906
C-022	1.38668	1.34046	-0.18186	-0.0023516	0.103741
C-023	1.24734	1.14679	-0.0878752	0.0427299	0.0943633
C-024	1.23453	1.13583	0.0371472	0.00876082	-0.00419207
C-025	1.22115	1.14261	-0.0658568	0.0541991	0.07348
C-026	1.19653	1.09445	-0.0551118	0.0581111	-0.000263549
C-027	1.29721	1.23072	-0.112033	0.0203407	0.121796
C-028	1.29187	1.25835	-0.160649	-0.00915592	0.111755
C-029	1.39132	1.35688	-0.126059	-0.0234267	0.064468
C-030	1.27156	1.1851	-0.102817	0.0189777	0.0619362
C-031	1.28039	1.18757	-0.119603	-0.00123544	0.0929317
C-032	1.26975	1.21317	-0.187221	-0.0352961	0.0955423
C-033	1.29632	1.23594	-0.132447	0.0362134	0.103443
C-034	1.35446	1.25188	-0.0680996	0.058729	0.0423437
C-035	1.35643	1.24681	0.0484349	0.0949601	-0.0547751
C-036	1.32339	1.19556	-0.0221599	0.0636189	0.0665367
C-037	1.34044	1.23047	-0.107974	0.042369	0.114338
C-038	1.25919	1.16434	-0.101736	0.0841866	0.116494
C-039	1.23519	1.17044	-0.100686	0.00580942	0.14363
C-041	1.30037	1.25198	-0.148504	-0.0171379	0.0768425
C-042	1.37213	1.34145	-0.1111	-0.103478	0.0697914
C-043	1.32305	1.30597	0.106133	-0.0880524	0.00380504
C-044	1.27812	1.25645	-0.151953	-0.0250123	0.0842917
C-045	1.27435	1.24532	-0.0990056	-0.0217334	0.0605331
C-046	1.25671	1.19	-0.00808344	0.0703315	0.0207205
C-047	1.27534	1.23623	-0.108293	-0.0366186	0.126533
C-048	1.2951	1.27368	-0.0833449	-0.0150688	0.0144235
C-049	1.23859	1.09317	0.0469523	0.112333	-0.0762756
C-050	1.21792	1.17284	-0.119713	0.00848592	0.0860447
C-051	1.28258	1.24661	-0.0750214	-0.0563419	0.0648809
C-052	1.30761	1.27007	-0.132219	-0.0361515	0.0840602
C-053	1.26032	1.24645	-0.0116613	-0.0762174	0.020861
C-054	1.26731	1.14484	-0.0308494	0.0646623	0.0288113
C-055	1.26817	1.19683	-0.158984	0.0354405	0.109354
C-056	1.31374	1.24269	-0.155521	0.0192863	0.143149
C-057	1.27897	1.21206	-0.126047	0.00213985	0.059308
C-058	1.37954	1.33116	-0.143831	-0.0520156	0.0477119
C-059	1.28488	1.1899	-0.184446	0.00882806	0.18068
C-060	1.27659	1.16428	-0.0753315	0.0753291	0.0624367
C-061	1.28505	1.24672	-0.0818173	0.0137759	-0.00167177
C-062	1.39186	1.36871	-0.107434	-0.00806904	0.0513003
C-063	1.29829	1.27539	-0.116466	-0.0515553	0.0415821
C-064	1.24305	1.15797	-0.0400575	0.0608635	0.00631769
C-065	1.2804	1.26387	-0.103803	-0.0687634	0.0501548
C-066	1.15509	1.06761	-0.0020586	0.0542193	-0.00939718
C-067	1.18836	1.16077	-0.0925261	-0.0378096	0.0818349
C-068	1.21918	1.18234	-0.0621593	-0.0460175	0.030568
C-069	1.18682	1.17253	-0.0655849	-0.0352626	0.0494865
C-070	1.15778	1.07752	-0.0091447	0.0527874	0.0136931
C-071	1.22105	1.20378	-0.110345	-0.0466044	0.103859
C-072	1.29956	1.19807	-0.0714922	0.0438735	0.0425118
C-073	1.34392	1.21207	0.0793909	0.101559	-0.0145346
C-074	1.32898	1.25965	-0.133793	-0.00378973	0.122691
C-075	1.32115	1.2247	0.0891857	0.0693675	-0.0415305
C-076	1.32381	1.21378	-0.123459	0.0264319	0.143021
C-077	1.34386	1.30158	-0.170949	2.34709e-05	0.123382
C-078	1.27566	1.16672	0.111387	0.0654499	-0.1044
C-079	1.33046	1.2768	-0.129372	-0.00340476	0.0370813
C-080	1.24805	1.17064	-0.163993	0.0169034	0.118707
C-081	1.27802	1.23872	-0.197772	-0.0443048	0.148312
C-082	1.21112	1.10249	-0.054386	0.0585541	0.0436781
C-083	1.23875	1.17155	-0.0587334	0.0309896	0.0440583
C-084	1.24779	1.19462	-0.135071	-0.0247493	0.071248
C-085	1.23011	1.15263	-0.0572108	0.0292397	0.0617659
C-086	1.2854	1.18728	-0.0720562	0.00521115	0.0798764
C-087	1.22532	1.18582	-0.141275	-0.0329155	0.0846465
C-088	1.24405	1.17956	-0.0448383	0.0136476	0.0447273
C-089	1.23924	1.15399	0.0293462	0.0491202	-0.0411636
C-090	1.33502	1.32214	-0.0604379	-0.0476026	-0.0175719
C-091	1.40689	1.35776	-0.143294	-0.0187496	0.100225
C-092	1.33856	1.29183	0.059703	0.0228937	-0.0607791
C-093	1.34914	1.28157	0.0203374	0.0393519	-0.0122412
C-094	1.3658	1.27927	-0.127064	0.0307711	0.073401
C-095	1.32025	1.26548	-0.144226	0.0412272	0.119043
C-096	1.39278	1.3519	-0.140385	-0.0196894	0.0880427
C-097	1.3563	1.28805	-0.148524	-0.034016	0.134004
C-098	1.31902	1.28079	-0.0446569	0.110021	-0.196868
C-099	1.35015	1.25619	-0.118809	0.00592003	0.120794
C-100	1.29773	1.22648	-0.114647	0.0736273	0.116295
C-101	1.35657	1.3059	-0.166467	-0.025626	0.119544
C-102	1.36274	1.32448	-0.151211	-0.0314014	0.123691
C-103	1.24906	1.20098	-0.186798	-0.0160605	0.127775
C-104	1.32135	1.24714	-0.0792677	0.0155115	0.103032
C-105	1.27203	1.25331	-0.144917	-0.0070155	0.117967
C-106	1.28369	1.23747	-0.15791	-0.0408103	0.120658
C-107	1.3536	1.30691	-0.0869893	-0.0251806	0.0162244
C-108	1.41193	1.32909	0.0122526	0.00488353	-0.0145493
C-109	1.37967	1.33324	-0.00047581	0.0386766	0.00586679
C-110	1.35307	1.23902	0.0973151	0.061412	-0.0493199
C-111	1.38427	1.28572	-0.183171	0.0329099	0.145014
C-112	1.37726	1.34022	-0.110617	-0.0408883	0.0132018
C-113	1.34083	1.31523	-0.0365532	0.00209794	0.0567066
C-114	1.33469	1.27857	-0.135969	-0.0376833	0.084044
C-115	1.35838	1.21632	-0.0491068	0.0980059	0.0696968
C-116	1.38319	1.27969	-0.137428	0.0226141	0.148083
C-117	1.32626	1.23313	-0.167587	0.0236697	0.159958
C-118	1.30558	1.22535	-0.0950101	0.0277394	0.0764598
C-119	1.29728	1.23703	-0.0947541	-0.0040073	0.056969
C-120	1.26992	1.14826	-0.00805052	0.0528924	0.002383
C-121	1.31089	1.23265	-0.124027	0.0557891	0.0994826
C-122	1.29867	1.2173	-0.146781	0.00767454	0.135906
C-123	1.28255	1.26431	-0.112452	-0.0511269	0.0361696
C-124	1.29326	1.22046	-0.0630491	0.0275737	0.0577242
C-125	1.27971	1.21146	-0.164376	-0.00507195	0.122146
C-126	1.28395	1.25213	-0.104624	0.0101642	0.0964415
C-127	1.30612	1.29976	0.103749	-0.00942131	-0.0908669
C-128	1.31419	1.26868	-0.129898	-0.0134694	0.114257
C-129	1.28846	1.25742	-0.15476	0.0140896	0.116553
C-130	1.25883	1.21125	0.00596712	-0.0179344	-0.00774403
C-131	1.26562	1.19199	-0.0479721	0.0297948	0.0876246
C-132	1.29041	1.25446	-0.124332	-0.0592878	0.0103327
C-133	1.32874	1.2226	-0.0441853	0.0418748	0.0633702
C-134	1.29744	1.26555	-0.112876	-0.0045797	0.0755439
C-135	1.31548	1.24711	-0.14479	0.00654808	0.0678209
C-136	1.29679	1.22636	-0.0822589	0.0409507	0.0757532
C-137	1.31646	1.28503	-0.150579	-0.0404729	0.111088
C-138	1.30765	1.24814	-0.169667	-0.0244202	0.155782
C-139	1.30777	1.29469	-0.102174	-0.035061	-0.00650267
C-140	1.29779	1.21604	0.0692578	0.0584122	-0.0804416
C-141	1.29837	1.2472	-0.138739	-0.0292496	0.128188
C-142	1.3351	1.26842	0.0631489	0.0738806	-0.0472157
C-143	1.44645	1.38357	-0.0766086	-0.0105498	0.0688378
C-144	1.40269	1.35514	-0.0492771	-0.00385887	0.0593439
C-145	1.39871	1.34711	0.144842	-0.00702282	-0.110049
C-146	1.32877	1.21167	-0.0303004	0.0532845	0.039656
C-147	1.35984	1.27621	-0.143288	0.00123992	0.14276
C-148	1.34628	1.29626	-0.17935	-0.00137254	0.104512
C-149	1.27769	1.25013	0.159522	0.0069147	-0.0457411
C-150	1.33945	1.22701	0.090314	0.102321	-0.104098
C-151	1.34348	1.3097	-0.167086	-0.0313448	0.069941
C-152	1.36679	1.31736	-0.114619	-0.00131091	0.073564
C-153	1.26637	1.22162	-0.149966	-0.00604856	0.0783505
C-154	1.37418	1.32304	-0.0844741	0.0207508	0.0886297
C-155	1.32446	1.27351	-0.13217	-0.0384453	0.0539767
C-156	1.37293	1.34331	-0.167631	0.0113326	0.0893024
C-157	1.31777	1.26162	-0.132109	-0.0462271	0.0613254
C-158	1.32612	1.25062	-0.0625538	0.0662066	0.0740815
C-159	1.37352	1.3099	-0.138282	-0.0163321	0.0771964
C-160	1.32763	1.23388	0.0815922	0.081342	-0.0750584
C-161	1.3234	1.25797	-0.185929	0.00121956	0.151267
C-162	1.38719	1.29679	-0.138708	0.017605	0.0899836
C-163	1.34935	1.27245	-0.0775428	0.0196425	0.0722275
C-164	1.33857	1.21295	0.0130302	0.0440367	0.0270515
C-165	1.29867	1.19625	0.0284226	0.0869974	-0.00498182
C-166	1.31054	1.20938	-0.0101883	0.0729404	0.0186994
C-167	1.34717	1.32097	0.123525	-0.035013	-0.101799
C-168	1.32765	1.28811	-0.0875988	-0.0759135	0.00937042
C-169	1.29808	1.23646	-0.0516277	0.0235465	0.0429424
C-170	1.33756	1.29691	-0.147821	-0.0318172	0.0808225
C-171	1.32384	1.2495	-0.123379	-0.00450427	0.0983107
C-172	1.2903	1.23377	-0.122273	-0.0261039	0.0821079
C-173	1.2716	1.22435	-0.146096	-0.0549363	0.148112
C-174	1.27523	1.20675	-0.0741563	0.0382531	0.075166
C-175	1.24195	1.15525	0.0259203	0.0465566	-0.0431784
C-176	1.27636	1.20814	-0.00114824	0.0245937	0.02179
C-177	1.29794	1.19543	-0.0442947	0.0434485	0.0571797
C-178	1.24152	1.19792	0.140453	0.00974683	-0.0922009
C-179	1.28739	1.23289	-0.112818	0.0428374	0.0691919
C-180	1.28154	1.18251	-0.0225017	0.0817539	0.0606531
C-181	1.24966	1.2002	-0.136786	-0.0130939	0.0978283
C-182	1.26446	1.20673	-0.102842	0.00756878	0.0736184
C-183	1.32298	1.22388	-0.111226	0.0391658	0.148532
C-184	1.3562	1.31976	-0.134877	-0.0270306	0.0896103
C-185	1.30967	1.25473	-0.0204556	0.028659	0.0120066
C-186	1.34417	1.31339	-0.13773	-0.0455681	0.095756
C-187	1.34546	1.2812	-0.147271	-0.0207106	0.0864103
C-188	1.26831	1.23767	-0.117375	-0.00739512	0.0324613
C-189	1.31491	1.21172	-0.0659127	0.094729	0.0631769
C-190	1.34162	1.2729	-0.156329	0.00481921	0.101018
C-191	1.28161	1.19247	-0.0983597	0.0526316	0.0900962
C-192	1.44517	1.37996	-0.150988	-0.0162885	0.0946259
C-193	1.37876	1.31522	0.134747	0.03289	-0.0768497
C-194	1.31574	1.17003	-0.0957581	0.105991	0.084321
C-195	1.30228	1.25653	-0.151039	-0.0344886	0.118941
C-196	1.36279	1.28529	-0.0684522	-0.0247838	0.0671876
C-197	1.33168	1.25564	-0.186827	-0.0166037	0.125112
C-198	1.40529	1.34119	0.0299679	0.039986	0.0165903
C-199	1.37308	1.27984	-0.0266559	0.0287044	0.0225658
C-200	1.32038	1.21919	-0.0539804	0.070375	0.00834756
C-201	1.30417	1.21941	-0.0866943	0.0389826	0.0978735
C-202	1.32975	1.27776	-0.114878	-0.0108353	0.0625967
C-203	1.3338	1.27261	-0.178012	-0.048314	0.094129
C-204	1.34369	1.30759	0.173975	-0.0140073	-0.0752413
C-205	1.32951	1.28862	-0.124538	-0.0377189	0.0707963
C-206	1.32661	1.29223	-0.162513	-0.0267307	0.0682329
C-207	1.3355	1.28236	-0.202586	-0.0461518	0.157851
C-208	1.27114	1.19262	-0.0959806	0.0607597	0.0261836
C-209	1.27458	1.23121	-0.0662366	-0.0201798	0.0584145
C-210	1.26726	1.23847	-0.138154	-0.0694136	0.038165
C-211	1.23582	1.19668	-0.105232	-0.00953005	0.0600335
C-212	1.32329	1.28737	-0.156284	-0.0611744	0.120183
C-213	1.32409	1.3091	-0.119103	-0.019873	0.0452181
C-214	1.22692	1.21777	0.0459618	-0.106634	-0.0129189
C-215	1.32698	1.28307	0.109157	-0.0370661	-0.083959
C-216	1.27165	1.23317	-0.0914466	0.0135289	0.0554496
C-217	1.23189	1.20047	-0.020612	0.0201029	0.0224557
C-218	1.23387	1.19419	-0.185805	-0.0109646	0.122931
C-219	1.33248	1.18885	-0.0157485	0.0613584	0.0257151
C-220	1.34215	1.27248	-0.174093	0.0265066	0.10054
C-221	1.32216	1.2312	-0.0216398	0.0519694	0.0455174
C-222	1.35472	1.30842	-0.132784	-0.0111928	0.0906638
C-223	1.32028	1.20796	0.0183048	0.062938	-0.00983286
C-224	1.36346	1.30626	-0.114197	-0.0318463	0.0895621
C-225	1.21927	1.14491	-0.0692765	0.0415922	0.057772
C-226	1.33691	1.274	-0.0434989	0.0305951	0.105966
C-227	1.23997	1.2089	-0.109369	-0.00387081	0.0562524
C-228	1.36462	1.28235	-0.0848675	0.00780575	0.0696883
C-229	1.34546	1.26454	-0.0634407	0.0392694	0.126386
C-230	1.38349	1.28959	0.00173827	0.0410225	-0.00365436
C-231	1.32234	1.22266	-0.0806683	0.0677042	0.082824
C-232	1.33807	1.27825	-0.150571	-0.0519914	0.0907801
C-233	1.36085	1.28915	0.00499753	0.0348031	-0.00983374
C-234	1.39105	1.30076	-0.0997144	0.0342132	0.0948923
C-235	1.37725	1.28312	-0.00980233	0.0530962	0.00153842
C-236	1.1583	1.15041	-0.00715068	-0.0232727	0.0150968
C-237	1.39182	1.26849	-0.0694353	0.0461272	0.0693273
C-238	1.33804	1.23853	-0.0252033	0.0469629	-0.0270659
C-239	1.34245	1.25084	-0.0955353	0.0569801	0.116705
C-240	1.33068	1.24034	-0.0545655	0.00179957	0.0230573
C-241	1.35311	1.21462	-0.053462	0.0507375	0.0253342
C-242	1.36582	1.32645	-0.150096	-0.0321128	0.0628991
C-243	1.32235	1.27249	0.129724	0.0252077	-0.106546
C-244	1.3406	1.2488	-0.0498443	0.0463359	0.0464334
C-245	1.3055	1.2212	-0.0655369	0.0324716	0.0377137
C-246	1.34271	1.28182	-0.113195	0.00406107	0.0634246
C-247	1.27974	1.25421	-0.111787	-0.0076499	0.0393763
C-248	1.27872	1.23289	-0.106552	-0.0567553	0.0669164
C-249	1.31797	1.2678	-0.103683	-0.0481808	0.0487869
C-250	1.3388	1.29401	-0.0865078	0.000236901	0.0591958
C-251	1.33498	1.29069	-0.0891073	0.00807122	0.0600235
C-252	1.2697	1.19454	-0.143173	0.0154993	0.100243
C-253	1.23572	1.16894	-0.112134	0.0385053	0.115684
C-254	1.24101	1.20536	-0.114208	-0.0943042	0.106233
C-255	1.30159	1.20306	0.018785	0.024155	-0.012736
C-256	1.2918	1.22257	-0.123687	0.0218196	0.0607287
C-257	1.30998	1.234	-0.12419	0.0147145	0.0925404
C-258	1.28217	1.2166	0.0709679	0.0894073	-0.109792
C-259	1.26061	1.16261	-0.113084	0.0492911	0.100579
C-260	1.29159	1.2181	-0.0913972	0.0355464	0.0558684
C-261	1.28726	1.16952	0.010582	0.0435055	0.0101989
C-262	1.26016	1.15474	-0.036615	0.056861	0.0292199
C-263	1.23757	1.16519	-0.177675	-0.0039863	0.169878
C-264	1.20935	1.17251	-0.186999	-0.0157644	0.119522
C-265	1.2318	1.15227	-0.0211139	0.0646901	-0.0223509
C-266	1.20584	1.1401	-0.117085	0.038947	0.0755876
C-267	1.27353	1.26249	-0.0929371	-0.0401002	0.0322267
C-268	1.21917	1.1712	-0.012432	0.0464161	0.0309001
C-269	1.15311	1.08733	-0.131136	0.00630231	0.147585
C-270	1.2063	1.16523	-0.0878999	-0.0434431	0.0657763
C-271	1.18475	1.1233	-0.101966	0.0276124	0.0333707
C-272	1.26148	1.18243	0.0184471	0.058101	-0.0235107
C-273	1.22718	1.20881	-0.119024	-0.0164441	0.0933056
C-274	1.26674	1.25295	0.0959946	0.017143	-0.0299664
C-275	1.2104	1.15236	-0.15577	0.0108223	0.118755
C-276	1.15259	1.12424	-0.11537	0.0645812	0.0615166
C-277	1.16067	1.13194	-0.112102	0.0048037	0.0475013
C-278	1.20608	1.15881	-0.0987554	0.0239712	0.0659252
C-279	1.14999	1.06374	-0.0760416	0.0576709	0.0647134
C-280	1.09813	1.02936	-0.0988411	0.0571083	0.061763
C-281	1.37037	1.32965	-0.169903	-0.0231368	0.124112
C-282	1.41229	1.35078	-0.146462	-0.0119657	0.109767
C-283	1.39326	1.32905	-0.157401	-0.0274461	0.112959
C-284	1.38054	1.31073	-0.17391	0.0308297	0.113235
C-285	1.33025	1.29472	-0.145021	0.0248707	0.0948539
C-286	1.36254	1.31157	-0.134286	-0.0370009	0.114181
C-287	1.3544	1.272	-0.142596	-0.000620494	0.092688
C-288	1.34169	1.22065	-0.0919351	0.0462306	0.0785739
C-289	1.27457	1.23093	0.142661	0.0253551	-0.0908175
C-290	1.27355	1.21931	-0.104061	0.00596418	0.121087
C-291	1.30263	1.24977	-0.135923	0.00753304	0.10284
C-292	1.29154	1.21796	-0.0937527	0.0466538	0.0677643
C-293	1.28181	1.23598	-0.146724	-0.0179599	0.0750684
C-294	1.31919	1.29414	-0.133266	-0.00248895	0.0696283
C-295	1.25902	1.20141	-0.114673	0.00461849	0.0427162
C-296	1.20856	1.13193	0.00773952	0.0308263	-0.0149672
C-297	1.2641	1.18222	-0.0211425	0.00936115	0.0207756
C-298	1.20399	1.11271	-0.0370522	0.0775062	0.0612825
C-299	1.19709	1.14471	0.00650369	0.00964512	0.0295858
C-300	1.19892	1.1127	-0.143441	0.0564136	0.0907097
C-301	1.21793	1.16437	-0.160301	-0.000848546	0.0947827
